# Supplementary material for: Upper-Limb Cryoneurolysis for Painful Post-Stroke Spasticity in Severely Impaired Upper Limbs: A Feasibility Case Series
Source: Neurol Int. 2026 Apr 23;18(5):78. doi: 10.3390/neurolint18050078 (PMC13210125; doi:10.3390/neurolint18050078)
Supplement: Supplementary file 1 [file neurolint-18-00078-s001.zip]

Archive with 3 entries (2 files):
- neurolint-4224220-supplementary (1)/
- neurolint-4224220-supplementary (1)/Video S1 Cryoneurolysis to treat upper limb spasticity pilot study patient n 2.mp4
- neurolint-4224220-supplementary (1)/Video S2 Cryoneurolysis to treat upper limb spasticity pilot study patient n 3.mp4
